# Supplementary material for: Targeting chondrocytes for arresting bony fusion in ankylosing spondylitis
Source: Nat Commun. 2021 Nov 11;12:6540. doi: 10.1038/s41467-021-26750-6 (PMC8585952; doi:10.1038/s41467-021-26750-6)
Supplement: Supplementary file 9 — Source Data [file 41467_2021_26750_MOESM9_ESM.xlsx]

## Sheet: Fig.1b
Female
Score	CD4-Ctrl	CD4-Ctrl	CD4-Ctrl	CD4-Ctrl	CD4-Ctrl	CD4-Ctrl	CD4-Ctrl	CD4-Ctrl	CD4-Ctrl	CD4-Ctrl	CD4-CKO	CD4-CKO	CD4-CKO	CD4-CKO	CD4-CKO	CD4-CKO	CD4-CKO	CD4-CKO	CD4-CKO	CD4-CKO
month
1	0	0	0	0	0	0	0	0	0	0	0	0	0	0	0	0	0	0	0	0
2	0	0	0	0	0	0	0	0	0	0	0	0	0	0	0	0	0	0	0	0
3	0	0	0	0	0	0	0	0	0	0	0	0	0	0	0	0	0	0	0	0
4	0	0	0	0	0	0	0	0	0	0	0	0	0	0	0	0	0	0	0	0
5	0	0	0	0	0	0	0	0	0	0	0	0	0	0	0	0	0	0	0	0
6	0	0	0	0	0	0	0	0	0	0	0	0	0	0	0	0	0	0	0	0
7	0	0	0	0	0	0	0	0	0	0	0	0	1	1	0	0	1	1	1	1.5
8	0	0	0	0	0	0	0	0	0	0	1	1	2	2	1	0	2	2	2	2
9	0	0	0	0	0	0	0	0	0	0	1.5	2	2.5	3	2	1	2	2	2.5	3
10	0	0	0	0	0	0	0	0	0	0	2.5	3	3	3	2.5	2	3	3	3	3
11	0	0	0	0	0	0	0	0	0	0	3	4	4	3	3	2	3.5	3.5	4	3
12	0	0	0	0	0	0	0	0	0	0	4	5	4	4.5	4	3	4.5	4.5	4.5	4

## Sheet: Fig.1i
	Femur BMD	mg/cm2
	CD4-Ctrl	CD4-CKO
	103.007	78.823
	104.562	88.582
	112	92.401
	103.386	82.029
	125.463	78.847

## Sheet: Fig.2i
	Epiphyseal plate thickness			μm
	CD4-Ctrl	CD4-Ctrl	CD4-CKO	CD4-CKO
	2 Mon	7 Mon	2 Mon	7 Mon
	116.63	90.35	130.71	168.33
	114.13	108.78	131.49	137.57
	133.36	107.67	130.38	168.93
	119.62	95.09	174.58	149.52
	135.8	100.37	115.2	168.75
	139.59	86.64	153.13	147.02
	161.21	99.01	135.66	134.22
	157.33	94.42	147.57	145.59
	162.03	104.4	137.13	151.28
	129.14	100.45	130.87	162.75

## Sheet: Fig. 3a
Th17 percentage		(%)
CD4-Ctrl	CD4-Ctrl	CD4-Ctrl	CD4-CKO	CD4-CKO	CD4-CKO
2 Mon	7 Mon	12 Mon	2 Mon	7 Mon	12 Mon
1.29	2.48	3.63	0.84	2.28	10.4
1.03	2.64	6.63	0.94	1.81	16.8
1.54	2	6.61	2.92	2.37	8.15
1.14	1.84	8.69	1.83	1.96	11.9
1.59	3.59	4.37	1.78	0.92	13
Treg percentage
CD4-Ctrl	CD4-Ctrl	CD4-Ctrl	CD4-CKO	CD4-CKO	CD4-CKO
2 Mon	7 Mon	12 Mon	2 Mon	7 Mon	12 Mon
7.78	10.8	17.2	8.58	9.36	23.9
7.54	6.34	13.23	8.45	9.39	21.5
4.63	11	11.7	7.6	11.1	23.5
8.2	6.83	7.53	8.88	15.3	26.3
5.36	9.26	8.12	8.44	15.1	25.5

## Sheet: Fig. 3b
CD3 T cell percentage		(%)
Vehicle	WT T cells	KO T cells
2.25	7.21	16.2
1.9	11.3	16.8
0.85	14	20.4
		14

## Sheet: Fig. 3f
femur BMD	mg/cm2
SHP2f/f	SHP2f/f	SHP2f/f	Lck-Cre;SHP2f/f	Lck-Cre;SHP2f/f	Lck-Cre;SHP2f/f
2 Mon	7 Mon	12 Mon	2 Mon	7 Mon	12 Mon
84.071	100.596	111.114	90.572	103.843	108.936
78.79	112.637	117.683	87.848	107.582	111.714
93.54	120.302	113.549	91.705	133.589	115.975
90.83	106.975	109.57	87.29	108.368	121.038
89.72	108.39	121.63	92.69	102.103	125.116

## Sheet: Fig. 3g
Score
	WT-WT	WT-WT	WT-WT	WT-WT	WT-WT	WT-WT	WT-WT	WT-WT	WT-WT	WT-WT	KO-WT	KO-WT	KO-WT	KO-WT	KO-WT	KO-WT	KO-WT	KO-WT	KO-WT	KO-WT	WT-KO	WT-KO	WT-KO	WT-KO	WT-KO	WT-KO	WT-KO	WT-KO	WT-KO	WT-KO	KO-KO	KO-KO	KO-KO	KO-KO	KO-KO	KO-KO	KO-KO	KO-KO	KO-KO	KO-KO
0 Mon	0	0	0	0	0	0	0	0	0	0	0	0	0	0	0	0	0	0	0	0	0	0	0	0	0	0	0	0	0	0	0	0	0	0	0	0	0	0	0	0
1 Mon	0	0	0	0	0	0	0	0	0	0	0	0	0	0	0	0	0	0	0	0	0	0	0	0	0	0	0	0	0	0	0	0	0	0	0	0	0	0	0	0
2 Mon	0	0	0	0	0	0	0	0	0	0	0	0	0	0	0	0	0	0	0	0	0	0	0	0	0	0	0	0	0	0	0	0	0	0	0	0	0	0	0	0
3 Mon	0	0	0	0	0	0	0	0	0	0	0	0	0	0	0	0	0	0	0	0	0	0	0	0	0	0	0	0	0	0	0	0	0	0	0	0	0	0	0	0
4 Mon	0	0	0	0	0	0	0	0	0	0	0	0	0	0	0	0	0	0	0	0	0	0	0	0	0	0	0	0	0	0	0	0	0	0	0	0	0	0	0	0
5 Mon	0	0	0	0	0	0	0	0	0	0	0	0	0	0	0	0	0	0	0	0	0	0	0	0	0	0	0	0	0	0	0	0	0	0	0	0	0	0	0	0
6 Mon	0	0	0	0	0	0	0	0	0	0	0	0	0	0	0	0	0	0	0	0	0	0	0	0	0	0	0	0	0	0	0	0	0	0	0	0	0	0	0	0
7 Mon	0	0	0	0	0	0	0	0	0	0	0	0	0	0	0	0	0	0	0	0	0	0	0	0	0	0	0	0	0	0	0	0	0	0	0	0	0	0	0
8 Mon	0	0	0	0	0	0	0	0	0	0	0	0	0	0	0	0	0	0	0	0	0	0	0	0	0	0	0	0	0	0	0.5	0	0	1	2	0	0	0.5	1
9 Mon	0	0	0	0	0	0	0	0	0	0	0	0	0	0	0	0	0	0	0	0	0	1	1	2	1	1	1	2	1	1	2	0.5	1	2	1	0.5	1	0.5	0.5
10 Mon	0	0	0	0	0	0	0	0	0	0	0	0	0	0	0	0	0	0	0	0	2	2	2	2	1.5	1.5	2	2	1.5		0	2.5	0	4	2	0	2	2	2
11 Mon	0	0	0	0	0	0	0	0	0	0	0	0	0	0	0	0	0	0	0	0	3	2	2.5	3	2	3	2	3	2		0	2.5	3	2.5	4.5	1	2.5	1.5
12 Mon	0	0	0	0	0	0	0	0	0	0	0	0	0	0	0	0	0	0	0	0	2	3	2.5	2.5	2.5	3	2	3	3		1	0	2	2.5	2.5	3	3.5	2
13 Mon	0	0	0	0	0	0	0	0	0	0	0	0	0	0	0	0	0	0	0	0	3	3.5	2	3.5		3	2				3.5	1.5	3	2	2	0	4.5	3.5

## Sheet: Fig. 5c
Score
month	CD4-Ctrl	CD4-Ctrl	CD4-Ctrl	CD4-Ctrl	CD4-Ctrl	CD4-Ctrl	CD4-Ctrl	CD4-Ctrl	CD4-Ctrl	CD4-Ctrl	CD4-CKO	CD4-CKO	CD4-CKO	CD4-CKO	CD4-CKO	CD4-CKO	CD4-CKO	CD4-CKO	CD4-CKO	CD4-CKO	CD4-Ctrl+sonidegib	CD4-Ctrl+sonidegib	CD4-Ctrl+sonidegib	CD4-Ctrl+sonidegib	CD4-Ctrl+sonidegib	CD4-Ctrl+sonidegib	CD4-Ctrl+sonidegib	CD4-Ctrl+sonidegib	CD4-Ctrl+sonidegib	CD4-Ctrl+sonidegib	CD4-CKO+sonidegib	CD4-CKO+sonidegib	CD4-CKO+sonidegib	CD4-CKO+sonidegib	CD4-CKO+sonidegib		CD4-CKO+sonidegib	CD4-CKO+sonidegib	CD4-CKO+sonidegib	CD4-CKO+sonidegib
1	0	0	0	0	0	0	0	0	0	0	0	0	0	0	0	0	0	0	0	0	0	0	0	0	0	0	0	0	0	0	0	0	0	0	0	0	0	0	0	0
2	0	0	0	0	0	0	0	0	0	0	0	0	0	0	0	0	0	0	0	0	0	0	0	0	0	0	0	0	0	0	0	0	0	0	0	0	0	0	0	0
3	0	0	0	0	0	0	0	0	0	0	0	0	0	0	0	0	0	0	0	0	0	0	0	0	0	0	0	0	0	0	0	0	0	0	0	0	0	0	0	0
4	0	0	0	0	0	0	0	0	0	0	0	0	0	0	0	0	0	0	0	0	0	0	0	0	0	0	0	0	0	0	0	0	0	0	0	0	0	0	0	0
5	0	0	0	0	0	0	0	0	0	0	0	0	0	0	0	0	0	0	0	0	0	0	0	0	0	0	0	0	0	0	0	0	0	0	0	0	0	0	0	0
6	0	0	0	0	0	0	0	0	0	0	0	0	0	0	0	0	0	0	0	0	0	0	0	0	0	0	0	0	0	0	0	0	0	0	0	0	0	0	0	0
7	0	0	0	0	0	0	0	0	0	0	0	1	0	0	0	1	0.5	0	1	0.5	0	0	0	0	0	0	0	0	0	0	0	0	0	0	0	0	0	0	0	0
8	0	0	0	0	0	0	0	0	0	0	1	2	1	0	1	2	1	1	2	1	0	0	0	0	0	0	0	0	0	0	0	0	0	0	0	0	0	0	0	0
9	0	0	0	0	0	0	0	0	0	0	2	2.5	2	0.5	2	2	2	2	3	2	0	0	0	0	0	0	0	0	0	0	0	0	0	0	0	0	0	0	0	0
10	0	0	0	0	0	0	0	0	0	0	3	3	2	1	3	3	3	2.5	3	3	0	0	0	0	0	0	0	0	0	0	0	0	0	0	0	0	0	0	0	0
11	0	0	0	0	0	0	0	0	0	0	3	3	3	2	3	4	3	3	4	4	0	0	0	0	0	0	0	0	0	0	0	0	0	0	0	0	0	0	0	0
12	0	0	0	0	0	0	0	0	0	0	3	4	4	3	3	4	3	3	4	4	0	0	0	0	0	0	0	0	0	0	0	0	0	0	0	0	0	0	0	0

## Sheet: Fig. 5f
Femur BMD	mg/cm2
CD4-Ctrl	CD4-CKO	CD4-Ctrl+sonidegib	CD4-CKO+sonidegib
104.2	83.929	111.042	102.029
109.274	77.153	114.639	119.657
105.496	78.823	114.241	96.097
112.674	94.77	106.501	109.792
106.77	88.582	107.751	104.7
102.203	98.007	114.222	98.431

## Sheet: Fig. 6b
BrdU+SOX9+ chondrocyte proportions
CD4-Cre	CD4-CKO
5	20.83
1.11	20
3.75	13.33
7.14	8
2.85	12.5
1.25	10

[truncated: 18 more sheets: Fig.6d, Fig. 6e, Fig. 6f, Fig. 7a, Fig.7b, Fig.7c, Fig. 7d, Fig. 7e, Fig. 7f, Fig. 8a, Fig. 8d, Supplementary Fig.1b, Supplementary Fig.4b, Supplementary Fig.6, Supplementary Fig.7, Supplementary Fig.8, Supplementary Fig.15, Supplementary Fig.18]
